# Supplementary material for: Development of A Rapid, Low-Cost Portable Detection Assay for Enterococci in Wastewater and Environmental Waters
Source: Microorganisms. 2023 Feb 2;11(2):381. doi: 10.3390/microorganisms11020381 (PMC9960780; doi:10.3390/microorganisms11020381)
Supplement: Supplementary file 1 [file microorganisms-11-00381-s001.zip]

Archive with 1 entries (1 files):
- microorganisms-2126127-supplementary.pdf
